# Supplementary material for: How to choose the intraocular lens power calculation formulas in eyes with extremely long axial length? A systematic review and meta-analysis
Source: PLoS One. 2024 Jan 22;19(1):e0296771. doi: 10.1371/journal.pone.0296771 (PMC10802959; doi:10.1371/journal.pone.0296771)
Supplement: S2 Table — (XLSX) [file pone.0296771.s002.xlsx]

## Sheet: Sheet1
Pooled estimates of MAE with 95% confidence interval
Formula 1	Formula 2	No.Studies	Eyes	I²	Model used	Mean Difference 95％ CI	P Value
Barrett II	EVO	5	1121	0	Fixed	-0.02 [-0.06, 0.01]	0.16
Barrett II	Kane	7	1187	0	Fixed	0.01 [-0.02, 0.03]	0.67
Barrett II	Hill-RBF	6	1093	0	Fixed	0.02 [-0.01, 0.05]	0.19
Barrett II	Haigis	9	599	85	Random	-0.20 [-0.34, -0.07]	0.004	*
Barrett II	SRK/T	7	327	79	Random	-0.19 [-0.36, -0.01]	0.03	*
Barrett II	SRK/T w-k	3	289	0	Fixed	-0.02 [-0.09, 0.05]	0.54
Barrett II	Holladay 1	3	130	90	Random	-0.38 [-0.89, 0.13]	0.14
Barrett II	Holladay 1 w-k	3	289	85	Random	-0.11 [-0.34, 0.13]	0.37
Barrett II	Hoffer Q	2	93	74	Random	-0.23 [-0.68, 0.22]	0.33
EVO	Kane	5	1121	0	Fixed	0.04 [0.00, 0.07]	0.03	*
EVO	Hill-RBF	3	990	0	Fixed	0.05 [0.01, 0.09]	0.01	*
EVO	Haigis	3	344	96	Random	-0.25 [-0.59, 0.09]	0.15
EVO	SRK/T	2	131	90	Random	-0.37 [-0.72, -0.02]	0.04	*
EVO	SRK/T w-k	2	248	48	Fixed	0.02 [-0.06, 0.09]	0.62
EVO	Holladay 1 w-k	2	248	64	Random	0.02 [-0.15, 0.19]	0.79
Kane	Hill-RBF	5	1056	35	Fixed	0.02 [-0.02, 0.05]	0.29
Kane	Haigis	5	410	91	Random	-0.30 [-0.51, -0.10]	0.004	*
Kane	SRK/T	4	197	87	Random	-0.25 [-0.49, -0.01]	0.04	*
Kane	SRK/T w-k	3	289	0	Fixed	-0.05 [-0.11, 0.02]	0.16
Kane	Holladay 1 w-k	3	289	78	Random	-0.11 [-0.28, 0.07]	0.22
Hill-RBF	Haigis	4	316	85	Random	-0.20 [-0.41, 0.01]	0.06
Hill-RBF	SRK/T	3	103	0	Fixed	-0.14 [-0.26, -0.02]	0.02	*
Hill-RBF	SRK/T w-k	3	289	29	Fixed	-0.01 [-0.08, 0.05]	0.69
Hill-RBF	Holladay 1	1	37	0	Fixed	-0.72 [-0.91, -0.53]	＜0.001	*
Hill-RBF	Holladay 1 w-k	3	289	88	Random	-0.12 [-0.37, 0.14]	0.36
Haigis	SRK/T	7	327	36	Fixed	0.06 [-0.02, 0.14]	0.16
Haigis	SRK/T w-k	2	254	88	Random	0.16 [-0.16, 0.48]	0.33
Haigis	Holladay 1	3	130	76	Random	-0.30 [-0.62, 0.03]	0.07
Haigis	Holladay 1 w-k	2	254	0	Fixed	0.06 [-0.02, 0.15]	0.12
Haigis	Hoffer Q	2	93	65	Random	-0.22 [-0.60, 0.16]	0.26
SRK/T	SRK/T w-k	1	41	0	Fixed	0.02 [-0.20, 0.24]	0.86
SRK/T	Holladay 1	3	130	78	Random	-0.25 [-0.61, 0.10]	0.17
SRK/T	Holladay 1 w-k	1	41	0	Fixed	-0.23 [-0.45, -0.01]	0.04	*
SRK/T	Hoffer Q	2	93	61	Random	-0.16 [-0.53, 0.21]	0.39
SRK/T w-k	Holladay 1 w-k	3	289	75	Random	-0.05 [-0.23, 0.13]	0.6
Holladay 1	Hoffer Q	2	93	0	Fixed	-0.07 [-0.32, 0.17]	0.55
*P<0.05, CI confidence interval
Pooled estimates of PPE±0.50D with 95% confidence interval
Formula 1	Formula 2	No.Studies	Eyes	I²	Model used	Mean Difference 95％ CI	P Value
Barrett II	EVO	2	108	0	Fixed	1.19 [0.67, 2.11]	0.56
Barrett II	Kane	3	133	48	Fixed	0.90 [0.53, 1.52]	0.69
Barrett II	Hill-RBF	2	60	0	Fixed	0.61 [0.27, 1.36]	0.23
Barrett II	Haigis	4	191	89	Random	2.19 [0.54, 8.84]	0.27
Barrett II	SRK/T	4	191	85	Random	2.01 [0.61, 6.66]	0.25
Barrett II	SRK/T w-k	1	35	0	Fixed	1.84 [0.69, 4.87]	0.22
Barrett II	Holladay 1	2	93	69	Random	1.42 [0.41, 4.89]	0.58
Barrett II	Holladay 1 w-k	1	35	0	Fixed	1.64 [0.62, 4.35]	0.32
Barrett II	Hoffer Q	2	93	65	Random	1.78 [0.54, 5.87]	0.35
EVO	Kane	2	108	0	Fixed	0.96 [0.54, 1.69]	0.88
EVO	Hill-RBF	1	35	0	Fixed	0.74 [0.25, 2.18]	0.59
EVO	Haigis	1	73	0	Fixed	10.19 [4.58, 22.69]	＜0.001	*
EVO	SRK/T	1	73	0	Fixed	6.99 [3.33, 14.69]	＜0.001	*
EVO	SRK/T w-k	1	35	0	Fixed	2.11 [0.78, 5.67]	0.14
EVO	Holladay 1 w-k	1	35	0	Fixed	1.88 [0.69, 5.06]	0.21
Kane	Hill-RBF	2	60	45	Fixed	1.00 [0.43, 2.33]	1
Kane	Haigis	2	98	0	Fixed	10.08 [4.99, 20.37]	＜0.001	*
Kane	SRK/T	2	98	0	Fixed	6.84 [3.51, 13.31]	＜0.001	*
Kane	SRK/T w-k	1	35	0	Fixed	1.84 [0.69, 4.87]	0.22
Kane	Holladay 1 w-k	1	35	0	Fixed	1.64 [0.62, 4.35]	0.32
Hill-RBF	Haigis	1	25	0	Fixed	2.92 [0.87, 9.78]	0.08
Hill-RBF	SRK/T	1	25	0	Fixed	1.78 [0.52, 6.09]	0.36
Haigis	SRK/T	4	191	0	Fixed	0.92 [0.59, 1.45]	0.73
Haigis	Holladay 1	2	93	66	Random	1.46 [0.45, 4.70]	0.53
Haigis	Hoffer Q	2	93	61	Random	1.82 [0.59, 5.63]	0.3
SRK/T	Holladay 1	2	93	49	Fixed	1.00 [0.55, 1.82]	1
SRK/T	Hoffer Q	2	93	42	Fixed	1.27 [0.69, 2.35]	0.44
Holladay 1	Hoffer Q	2	93	0	Fixed	1.28 [0.69, 2.36]	0.43
SRK/T w-k	Holladay 1 w-k	1	35	0	Fixed	0.89 [0.35, 2.29]	0.81
*P<0.05, CI confidence interval
Pooled estimates of PPE±1.00D with 95% confidence interval
Formula 1	Formula 2	No.Studies	Eyes	I²	Model used	Mean Difference 95％ CI	P Value
Barrett II	EVO	2	108	0	Fixed	1.23 [0.34, 4.43]	0.75
Barrett II	Kane	3	133	0	Fixed	0.82 [0.24, 2.79]	0.76
Barrett II	Hill-RBF	2	60	0	Fixed	0.48 [0.04, 5.65]	0.56
Barrett II	Haigis	4	191	81	Random	1.98 [0.48, 8.26]	0.35
Barrett II	SRK/T	4	191	80	Random	1.91 [0.46, 7.90]	0.37
Barrett II	SRK/T w-k	1	35	0	Fixed	5.30 [0.25, 114.47]	0.29
Barrett II	Holladay 1	2	93	79	Random	1.83 [0.31, 10.74]	0.5
Barrett II	Holladay 1 w-k	1	35	0	Fixed	5.30 [0.25, 114.47]	0.29
Barrett II	Hoffer Q	2	93	83	Random	2.02 [0.29, 14.16]	0.48
EVO	Kane	2	108	0	Fixed	0.81 [0.23, 2.90]	0.75
EVO	Hill-RBF	1	35	0	Fixed	0.32 [0.01, 8.23]	0.49
EVO	Haigis	1	73	0	Fixed	10.73 [3.53, 32.66]	＜0.001	*
EVO	SRK/T	1	73	0	Fixed	11.37 [3.74, 34.56]	＜0.001	*
EVO	SRK/T w-k	1	35	0	Fixed	2.06 [0.18, 23.83]	0.56
EVO	Holladay 1 w-k	1	35	0	Fixed	2.06 [0.18, 23.83]	0.56
Kane	Hill-RBF	2	60	0	Fixed	1.00 [0.06, 16.93]	1
Kane	Haigis	2	98	0	Fixed	9.17 [3.39, 24.79]	＜0.001	*
Kane	SRK/T	2	98	34	Fixed	8.81 [3.26, 23.78]	＜0.001	*
Kane	SRK/T w-k	1	35	0	Fixed	5.30 [0.25, 114.47]	0.29
Kane	Holladay 1 w-k	1	35	0	Fixed	5.30 [0.25, 114.47]	0.29
Hill-RBF	Haigis	1	25	0	Fixed	4.57 [0.47, 44.17]	0.19
Hill-RBF	SRK/T	1	25	0	Fixed	2.09 [0.18, 24.61]	0.56
Haigis	SRK/T	4	191	0	Fixed	1.03 [0.66, 1.60]	0.91
Haigis	Holladay 1	2	93	82	Random	2.40 [0.29, 19.63]	0.41
Haigis	Hoffer Q	2	93	85	Random	2.65 [0.27, 25.92]	0.4
SRK/T	Holladay 1	2	93	78	Random	1.88 [0.34, 10.38]	0.47
SRK/T	Hoffer Q	2	93	82	Random	2.08 [0.32, 13.70]	0.45
Holladay 1	Hoffer Q	2	93	0	Fixed	1.05 [0.58, 1.90]	0.88
SRK/T w-k	Holladay 1 w-k	1	35	0	Fixed	1.00 [0.13, 7.53]	1
*P<0.05, CI confidence interval
